# Supplementary material for: Bacterial Composition and Metabolomics of Dental Plaque From Adolescents
Source: Front Cell Infect Microbiol. 2021 Jul 30;11:716493. doi: 10.3389/fcimb.2021.716493 (PMC8362896; doi:10.3389/fcimb.2021.716493)
Supplement: Supplementary file 2 [file Table_1.xlsx]

## Sheet: prot.table.AAfree.singlepeaks.t
	METABOLITES (au/ng)
Sample	3	4	5	9	12	14	15	16	17	18	19	20	21	23	24	25	28	29	30	31	35	36	37	39	40	41	42	43	44	45	47	48	49	55	58	62	63	65	66	3-hydroxyisovalerate	acetate	acetone	dimethylamine	ethanol	ethanol_isopropanol	formate	glucose	isobutyrate	isopropanol
V1	49.565	181.299	184.684	201.902	1400.01	1516.43	1736.82	7764.36	1018.97	645.463	232.919	14.4064	71.935	61.6716	0	692.126	220.325	203.03	0	514.052	70.4805	53.9297	0	11.4211	963.079	32.2858	384.043	0	1329.02	591.089	693.723	106.573	232.586	173.956	19.4619	360.494	61.1465	219.818	0	763.531	15432.8	1784.9	174.912	2012.41	173.816	335.22	527981	123.678	4976.9
V13	104.62	70.36	199.541	146.111	1668.56	1270.6	1727.72	6006.75	881.266	0	235.908	18.6465	308.878	11.6832	0	511.272	262.437	90.9588	0	166.586	0	0	138.297	22.8275	1156.33	0	215.407	0	1787.37	278.574	0	0	0	89.6172	0	31.4754	29.1225	0	0	743.284	8467.54	1611.29	0	1890.45	434.021	1.76018	541023	25.237	1745.57
R11	0	792.67	580.824	344.132	2257.28	2169.07	2313.23	9399.82	1114.14	0	256.952	25.0944	46.1537	49.0684	0	0	358.991	32.7888	0	61.7127	0	66.8327	216.057	0	509.667	143.68	20.8047	0	0	1246.24	389.51	0	547.61	0	11.5422	75.8652	71.5345	0	47.8349	979.764	19995.8	563.782	119.913	2465.84	805.553	0	767849	19.2219	172.636
V7	126.25	120.131	260.589	20.918	2242.33	2983.14	3204.02	11811	432.563	887.515	314.283	33.3091	65.6258	21.8662	72.0495	919.65	733.524	21.2291	0	386.459	0	68.2678	359.362	546.364	1606.57	305.577	790.908	928.549	5195.15	1242.68	1139.28	164.62	0	168.507	0	796.783	26.6449	1925.8	0	863.233	9736.62	565.841	523.131	3383.66	825.55	0	995449	291.401	28.5432
V5	241.375	1299.8	0	474.62	3077.4	2677.86	1943.28	10690.4	1125.92	132.058	289.056	30.8664	39.0628	74.254	0	60.0533	889.993	66.8691	0	958.958	170.797	97.1999	216.685	10.7697	1331.89	169.756	274.959	0	1540.74	208.788	153.516	0	0	0	32.1838	247.334	55.3905	1691.54	0	539.911	17466.8	318.242	61.0186	2579.48	0	137.51	832678	0	273.13
R1	150.956	87.4733	57.2674	59.7496	1259.97	1721.55	1513.21	6476.26	940.704	0	328.134	0	135.267	6.79005	0	0	0	370.366	0	703.521	53.5129	73.3518	225.643	103.817	448.44	10.6112	137.481	0	452.335	698.225	198.999	10.8625	83.9635	151.485	12.2622	185.157	71.2843	811.899	86.8833	581.27	10291.8	85.2714	0	1437.52	49.9028	0	557067	0	81.4671
V22	326.336	121.152	22.3815	19.6805	1691.28	1878.46	1819.91	6436.64	932.352	146.336	579.387	41.4216	214.879	52.8625	6.00427	1011.17	442.495	247.273	20.0102	37.5611	23.1224	109.714	0	0	2678.64	0	147.853	0	3431.02	351.706	44.0491	113.664	578.662	45.1045	54.8501	155.333	0	30.0495	45.5527	597.757	20943.8	5862.62	78.5163	2217.22	335.929	18.7497	631072	61.7532	4394.47
R3	206.593	327.367	174.558	0	1726.54	1680.85	1620.9	6527.39	1360.36	662.18	226.471	119.08	82.1245	30.2531	0	116.241	0	174.216	152.242	639.028	39.1264	0	242.12	0	1734.62	0	62.8928	0	193.578	657.463	27.1666	0	135.095	414.821	28.5324	412.05	90.0288	0	101.476	521.625	11737.5	734.651	122.634	1805.73	779.343	234.863	619121	29.7016	405.032
R15	20.3243	276.025	118.891	71.256	914.515	644.945	888.614	4107.92	220.484	682.468	146.012	7.87244	0	56.7205	0	290.712	11.8246	71.2398	0	451.065	0	38.9429	175.49	79.9947	917.074	0	160.644	100.96	749.546	227.642	0	15.9896	15.1623	4.2231	21.3267	237.597	30.5118	381.269	0	395.024	10817.8	106.477	177.856	674.056	0	0	266579	8.01426	67.6728
R18	68.6509	0	136.495	15.9301	511.294	431.593	635.359	2554.09	0	829.32	41.1762	10.1199	34.1148	22.712	0	118.086	342.071	220.699	38.6485	95.9696	7.85708	54.8194	67.8482	4.0249	739.412	201.262	400.517	136.76	596.146	255.67	107.637	0	147.702	0	9.8165	266.331	24.7751	281.333	0	166.482	14435.5	234.721	167.399	468.203	57.0663	17.3989	165964	6.04534	76.9665
R8	18.0337	0	34.8095	2.45555	574.695	547.578	439.098	2167.19	0	371.374	44.5269	5.52338	34.2699	5.36736	0	0	82.3577	93.0698	0	187.521	14.0963	0	61.6359	93.8628	58.2022	69.7835	209.136	104.623	63.1395	63.1797	0	0	0	18.6931	39.1278	53.2998	34.3132	406.373	27.761	230.157	1273.35	31.8691	91.6977	2492	964.644	0	165209	41.851	2.1748
R10	152.497	0	22.0025	88.357	468.962	446.709	423.412	3654.71	0	814.961	40.5902	26.8828	57.5758	24.3798	11.6604	186.695	147.569	121.638	17.7882	49.1145	26.0534	58.6087	92.9902	33.0327	981.433	204.374	376.571	147.528	504.559	199.208	25.2282	44.5821	23.8229	28.6755	5.99884	176.614	8.23088	204.411	25.5579	221.523	16381.4	268.228	91.3647	586.056	0	0	167489	8.61431	63.3987
R4	62.9286	541.859	190.464	316.527	1032.92	962.282	1083.8	4974.34	0	3291.99	63.3145	20.1223	147.243	117.732	7.15506	181.067	214.495	289.354	18.5944	681.386	0	73.4121	556.902	598.749	2022.61	2124.83	1304.57	1232.98	1020.38	293.146	233.1	114.293	105.989	42.6009	209.108	1411.76	52.9701	1143.25	0	246.069	13863.9	162.889	1046.6	973.796	257.458	19.5008	343137	236.519	0
R14	251.155	251.765	38.0136	340.65	1676.34	2521.31	2065.46	9331.77	0	174.187	406.078	22.5984	91.0551	61.5373	5.33481	0	0	0	0	0	34.2559	38.4255	72.1702	0	663.208	0	138.762	0	1690.38	453.518	0	0	194.695	34.8761	0	259.955	0	1273.31	0	1066.3	15326.7	213.568	218.521	1911.73	2.74471	0	699513	0	184.025
V16	343.041	34.413	0	34.2954	800.659	791.405	1085.06	5440.11	0	306.021	5.11931	3.36208	7.17821	4.83787	0	0	214.031	107.618	0	483.147	1.59299	39.4292	233.482	174.706	297.75	68.1153	413.434	283.389	326.784	292.896	106.253	0	182.483	48.1693	56.151	338.666	88.1304	879.621	0	290.099	3513.86	150.781	209.692	790.473	0	47.8805	324651	105.796	6.58457
V8	154.634	0	255.513	131.524	260.581	579.049	444.47	2572.34	0	2501.75	12.1071	87.3342	31.9399	32.412	40.2169	276.201	395.981	423.729	641.826	806.572	133.661	85.6692	541.27	349.379	1574.94	748.628	1040.64	839.932	659.239	895.233	493.619	58.3228	153.43	806.897	353.026	529.136	78.7744	2246.4	0	1606.66	21877.9	325.17	523.198	429.901	78.7931	235.303	156477	630.145	70.5846
R16	5.75863	60.8662	167.969	43.7639	673.442	299.445	587.502	3325.62	445.919	0	101.813	0	4.05888	10.3365	0	154.391	7.49029	48.0235	60.9154	325.423	18.7905	25.6895	0	77.545	347.826	0	203.813	41.1727	489.929	167.917	0	121.236	6.82166	50.044	64.5451	53.269	60.9135	353.909	74.9661	322.737	1225.24	81.3613	51.3219	640.818	32.8076	23.4017	255341	50.4117	26.1245
R13	176.389	506.698	116.119	451.264	960.818	689.705	705.017	4285.44	414.929	1318.39	702.091	127.811	434.865	47.1506	24.0523	2012.29	209.683	130.411	9.60828	384.614	0	18.8064	174.32	152.04	2165.73	0	246.487	183.431	4606.78	238.863	103.75	65.2423	9.84105	53.212	60.1495	221.843	40.847	59.6246	37.7247	284.115	11811.6	2340.22	16.583	499.862	0	0	260118	210.413	111.157
V3	14.3125	260.784	153.106	0	1221.04	736.675	916.293	4634.78	126.168	368.315	111.582	7.38442	38.0444	10.4782	24.2411	0	193.146	166.173	0	407.037	25.2141	41.2765	92.2579	15.7689	1017.2	47.0774	137.129	0	246.995	333.423	346.859	30.8591	86.7178	6.47042	0	245.915	39.6766	53.804	0	465.931	11175.3	425.574	235.043	1896.2	325.754	0	371516	0.570144	180.288
V14	215.684	440.78	26.3475	125.265	1173.78	1355.46	973.894	4932.64	695.067	331.7	338.956	89.9599	21.4612	12.4108	17.6192	605.353	0	34.0799	0	0	42.383	1.06801	77.6077	26.0266	480.555	0.596048	221.751	0	1779.75	310.911	0	0	0	2.46105	7.19805	22.6587	0	0	0	355.872	786.341	2283.91	0	797.468	0	14.2734	431004	16.6551	33.4722
R17	461.484	0	23.007	78.5762	782.576	1394.81	1381.24	6927.77	889.496	578.293	52.1639	32.6914	0	27.0489	0	86.216	228.434	129.552	34.2483	475.596	0	105.819	113.261	186.452	316.72	0	278.387	0	680.117	215.42	56.1064	62.5466	77.6531	54.9509	15.9661	246.185	27.12	142.004	403.078	551.208	7957.29	255.053	15.9537	1111.88	50.905	0	415516	22.4203	281.145
R12	48.9709	231.027	14.7938	28.9849	196.584	374.667	371.399	1681.65	171.529	0	45.8409	15.6152	61.892	16.3717	0	0	0	31.9925	13.0911	249.794	3.61362	0	0	5.20653	531.267	33.747	0	0	309.834	113.558	0	17.5525	0	0.755954	15.9273	20.1313	7.7856	0	0	212.55	863.902	222.192	27.1012	217.91	0	16.9691	164096	0	0
R7	69.3658	0	18.4922	25.8383	572.18	528.355	410.395	2642.47	204.639	0	89.6023	19.8308	26.9497	9.36424	0	265.037	0	81.0682	17.1487	143.143	6.88986	41.1695	48.9684	40.6375	736.846	0	85.1135	245.329	906.735	439.755	34.3535	70.2863	35.2237	9.71697	0	90.3168	1.69473	237.676	0	383.509	9188.86	1057.46	59.201	1079.6	0	0	169134	5.939	2856.96
R2	232.207	0	114.696	100.116	716.571	678.646	598.286	3665.16	0	1354.9	148.508	76.4832	114.305	2.0412	14.3795	447.832	140.401	164.988	0	242.17	22.0739	91.5612	119.383	92.6331	1028.97	359.994	462.999	50.5885	1565.1	262.362	0	33.3795	50.7924	39.5567	0	281.144	6.74066	300.866	0	152.504	23432	495.79	115.476	377.489	0	62.3776	231865	126.309	100.218
V10	5.62162	85.1337	207.301	99.0565	769.08	1051.04	820.086	4056.23	465.614	0	248.673	22.796	158.349	61.8775	14.9728	954.551	85.2485	13.8947	45.7323	182.702	32.6519	11.1305	0	24.1651	701.399	0	97.5937	0	1814.96	832.89	0	0	51.429	79.355	23.0341	1.6216	14.4593	0	0	353.045	2175.29	2272.74	0	664.423	260.885	0	303848	19.8842	36.181
V6	142.726	0	175.701	169.425	1423.55	989.505	1160.75	6443.81	213.396	683.361	193.163	0	26.4164	48.361	0.734535	226.888	249.089	181.359	20.1771	336.549	0	20.8519	169.574	62.3349	983.639	0	188.753	194.623	210.3	261.101	0	58.2113	0	137.395	8.58367	359.219	4.7029	46.4753	0	345.297	18014.6	283.613	130.26	1347.22	0	43.3429	440753	0	405.198
V17	365.859	65.2639	109.308	126.087	1170.71	924.701	970.702	4573.43	0	381.873	34.1172	15.0331	113.734	1.8062	19.2285	574.485	0	196.042	0	348.986	0	0	408.454	127.607	701.745	311.881	358.022	0	1903.15	676.644	36.7136	66.5883	151.44	0	70.8023	216.208	11.0769	0	0	216.907	2978.04	1293.17	118.693	2763.72	402.459	0	352949	201.329	289.29
V15	428.073	60.0943	680.605	231.904	1656.77	1859.18	1993.26	9316.72	0	0	373.193	0	109.138	31.5996	27.1047	174.918	29.4372	0	0	0	156.77	11.8493	0	61.1418	389.661	0	0	0	702.205	922.134	0	273.569	342.236	124.296	0	131.984	108.349	819.787	0	979.367	4660.95	1072.81	124.763	2041.93	0	0	805792	0	92.9584
V12	73.2784	0	74.3601	0.232542	1311.42	1142.33	1271.58	4542.47	561.085	26.1165	135.814	0	96.718	57.2703	0	535.567	509.214	0.705176	30.3471	298.377	86.1591	12.0129	130.392	41.4618	791.692	0	191.934	0	538.772	481.981	0	18.6061	275.69	30.1742	19.4696	212.9	13.9079	0	0	253.792	9914.87	219.587	68.3502	1257.12	0	41.6716	386589	0	452.75
V2	649.234	387.063	311.859	0	4694.53	3262.45	3493.31	14431.3	466.805	2337.59	835.059	69.1318	180.829	426.572	102.995	1065.08	2025.45	726.114	189.578	1688.23	0	266.305	295.168	598.499	2260.8	103.713	483.926	1057.9	8025.03	1312.31	1139.35	0	423.989	610.76	109.54	1365.49	0.709921	0	0	1947.71	107523	1426.3	709.577	7096.26	2265.47	0	1.37995e+06	0	1105.07
R9	0	137.755	353.098	20.1938	1050.77	1476.88	1322.54	4813.42	636.324	1276.91	301.457	3.85853	109.468	54.7699	13.269	602.971	0	324.192	57.748	707.656	0	0	488.373	99.6487	1325.92	179.045	837.118	460.985	1745.21	419.845	0	0	27.3371	28.851	43.5475	620.91	33.1128	229.028	44.3167	421.183	8653.06	359.701	370.336	5942.61	1269.85	0	451348	118.855	38.3904
V4	42.0291	276.723	153.09	146.778	1671.95	1675.26	2028.05	9974.74	473.919	444.455	309.761	11.8951	35.4657	79.1453	34.6883	0	1114.09	591.807	41.0429	704.083	27.4701	98.2569	114.914	0.692189	1328.65	173.264	460.163	421.847	1628.68	91.0318	51.9067	0	212.055	196.605	12.8412	285.63	37.4318	30.4569	541.926	881.358	21366.1	72.3102	158.958	2169.15	189.522	0	721937	0	281.759
V20	360.794	614.994	212.621	125.75	1045.13	864.992	1093.23	4927.57	761.3	109.488	482.784	31.0732	51.3426	0.607802	0.84266	1185.67	54.3149	21.6446	0	0	0	53.4054	208.602	0	1424.7	0	0	0	1714.06	309.354	49.9148	0	1.85072	103.437	0	73.6259	118.162	1238.58	204.328	713.721	3499.55	2759.44	15.0089	988.912	0	0	376023	31.8209	453.056
V11	221.191	129.115	950.657	213.649	4196.77	2872.2	2452.9	14411.5	2476.82	722.977	992.309	0	345.579	71.8262	0	305.496	891.96	441.295	358.484	995.203	0	189.943	418.727	0	2149.24	0	306.333	675.125	4630.61	1470.56	0	108.361	353.187	0	71.1001	561.64	4.61898	0	331.538	746.237	40404.1	82.8784	135.224	2683.68	0	0	1.10761e+06	0	79.3589
V21	295.056	0	1350.74	746.673	3395.83	3586.31	3668.35	14193.1	1813.55	0	868.814	33.9759	350.416	92.6463	8.14912	45.451	315.486	0	0	0	0	0	788.668	0	643.484	0	155.307	408.29	2090.71	3212.87	0	171.262	0	316.132	191.64	173.301	24.9744	0	0	1661.24	7381.58	1049.14	0	3606.6	0	0	1.36175e+06	0	7733.59
R5	3390.38	4191.28	566.053	317.018	2323.27	3523.9	3474.52	15403.9	2193.75	0	2603.41	0	1441.07	54.1813	23.8223	5290.31	154.57	685.544	0	1863.63	0	198.176	216.286	428.192	5328.88	0	78.7642	0	12054.9	933.662	0	804.461	207.875	6.24763	0	117.03	0	0	4972.24	1312.75	16869.9	5829.56	0	1949.13	0	0	1.26345e+06	23.3024	167.833
V19	114.366	945.115	251.362	20.3047	3332.37	3094.66	2150.45	12370	1778.67	0	461.749	15.7659	431.002	4.28803	1.49518	1312.13	0	58.1884	0	0	0	19.6859	483.027	1.61617	2529.02	0	561.868	0	2959.9	1168.13	0	264.306	417.372	404.052	0	52.906	0	0	0	1738.86	9564.13	949.492	0	1940.13	0	0	1.14549e+06	53.8413	490.272
V9	915.219	63.6713	93.5556	192.477	906.313	1899.21	1039.83	12080.9	0	593.975	302.234	2.01136	109.778	0	0	0	1257.95	93.6421	221.439	436.94	0	0	675.256	0	2194.11	241.439	826.438	0	1091.61	43.1221	0	0	0	0	74.1201	362.819	0	1376.06	0	822.043	10666.8	1095.64	48.2338	3839.07	0	0	774788	0	2098.66
[truncated: 7 more columns]
